# Supplementary material for: Bifunctionality and Antitumor Efficacy of ZG-126, a Vitamin D Receptor Agonist/Histone Deacetylase Inhibitor Hybrid Molecule
Source: J Med Chem. 2024 Jun 21;67(13):11182–96. doi: 10.1021/acs.jmedchem.4c00706 (PMC11249012; doi:10.1021/acs.jmedchem.4c00706)
Supplement: Supplementary file 2 — jm4c00706_si_002.csv [file jm4c00706_si_002.csv]

				HDAC IC50's in M
Compound	SMILES	4T1	MDA-MB-231	HDAC1	HDAC2	HDAC3	HDAC4	HDAC5	HDAC6	HDAC7	HDAC8	HDAC9	HDAC10	HDAC11
ZG-132	CCC(C1=NC(C)=C(OCC(O)C(C)(C)C)C=C1)(CC)C2=CC=C(C(NCCCC(NO)=O)=O)C=C2	4.55 µM	0.95 µM	ND	ND	ND	ND	ND	ND	ND	ND	ND	ND	ND
ZG-126	CCC(C1=NC(C)=C(OCC(O)C(C)(C)C)C=C1)(CC)C2=CC=C(C(NCCCCC(NO)=O)=O)C=C2	0.89 µM	0.92 µM	2.53E-06	4.64E-06	9.97E-07	6.76E-05	5.94E-05	6.33E-07	5.54E-05	3.31E-06		1.39E-05	2.02E-06
ZG-102	CCC(C1=NC(C)=C(OCC(O)C(C)(C)C)C=C1)(CC)C2=CC=C(C(NCCCCCC(NO)=O)=O)C=C2	55.8 µM	2.18 µM	ND	ND	ND	ND	ND	ND	ND	ND	ND	ND	ND
DK-406	CCC(C1=CC(C)=C(OCC(O)C(C)(C)C)C=C1)(CC)C2=CC=C(C(NCCCCCC(NO)=O)=O)C=C2	9.08 µM	2.43 µM	ND	ND	ND	ND	ND	ND	ND	ND	ND	ND	ND
AM-193	CCC(C1=NC(C)=C(OCC(O)C(C)(C)C)C=C1)(CC)C2=CC=C(OCCCCCC(NO)=O)C=C2	0.74 µM	0.5 µM	ND	ND	ND	ND	ND	ND	ND	ND	ND	ND	ND
SAHA	O=C(NO)CCCCCCC(NC1=CC=CC=C1)=O	ND	ND	ND	ND	ND	ND	ND	ND	ND	ND	ND	ND	ND
1,25D	C[C@H](CCCC(C)(O)C)[C@@]1([H])CC[C@@]2([H])/C(CCC[C@@]21C)=C/C=C3C[C@@H](O)C[C@H](O)C/3=C	ND	ND	ND	ND	ND	ND	ND	ND	ND	ND	ND	ND	ND
Trichostatin A	O=C([C@@H](/C=C(/C=C/C(NO)=O)C)C)C1=CC=C(N(C)C)C=C1	ND	ND	2.05E-09	4.73E-09	1.75E-09	ND	ND	1.02E-09	ND	3.38E-07	ND	ND	3.59E-06
TMP-269	O=C(NCC1(CCOCC1)C1=NC(=CS1)C1C=CC=CC=1)C1C=CC=C(C=1)C1N=C(ON=1)C(F)(F)F	ND	ND	ND	ND	ND	1.90E-07	2.19E-07	ND	4.68E-08	ND	9.63E-09	ND	ND
Quisinostat	O=C(C1=CN=C(N2CCC(CNCC3=CN(C)C4=CC=CC=C34)CC2)N=C1)NO	ND	ND	ND	ND	ND	ND	ND	ND	ND	ND	ND	6.75E-09	ND
